# Supplementary material for: Azo-Linkage Redox Metal–Organic Framework Incorporating Carbon Nanotubes for High-Performance Aqueous Energy Storage
Source: Molecules. 2023 Nov 8;28(22):7479. doi: 10.3390/molecules28227479 (PMC10673354; doi:10.3390/molecules28227479)
Supplement: Supplementary file 1 [file molecules-28-07479-s001.zip]

Archive with 1 entries (1 files):
- molecules-2648320-supplementary.pdf
